# Supplementary material for: Topical Photodynamic Therapy with Different Forms of 5-Aminolevulinic Acid in the Treatment of Actinic Keratosis
Source: Pharmaceutics. 2022 Feb 1;14(2):346. doi: 10.3390/pharmaceutics14020346 (PMC8876011; doi:10.3390/pharmaceutics14020346)
Supplement: Supplementary file 1 [file pharmaceutics-14-00346-s001.zip]

Archive with 1 entries (1 files):
- pharmaceutics-1541213-supplementary.pdf
